# Supplementary material for: Utility of high b-value (2000 sec/mm2) DWI with RESOLVE in differentiating papillary thyroid carcinomas and papillary thyroid microcarcinomas from benign thyroid nodules
Source: PLoS One. 2018 Jul 18;13(7):e0200270. doi: 10.1371/journal.pone.0200270 (PMC6051619; doi:10.1371/journal.pone.0200270)
Supplement: S1 Dataset — (XLS) [file pone.0200270.s001.xls]

## Sheet: Benign nodules
N.	Gender	Age	Location	FNAB	US-TIRADS≥4a	US-TIRADS = 2-3	DWI-MTD（cm）	Pathological MTD（cm）	Imaging quality	ROI of lesion （cm2）	Lesion SI（b=0）	Normal thyroid gland SI（b=0）	SIRb0	Lesion SI （b=800）	Normal thyroid gland SI（b=800）	SIRb800	Lesion SI（b=2000）	Normal thyroid gland SI（b=2000）	SIR（b=2000）	ADCb0-800	ADCb0-2000	ADCb0-800-2000	Pathologic findings
1	F	42	left		Y		2.12	2.36	4	0.83	889.5	467.1	1.9043	135.2	158.1	0.855155	29.8	44.7	0.666667	2.353	1.695	1.66	goiter
2	F	80	right			Y	6.12	5.81	4	7.35	1288.8	732.9	1.75849	111.5	156.3	0.713372	38.2	72.4	0.527624	3.088	1.889	1.826	goiter
3	F	53	right			Y	2.83	2.7	4	0.77	520.6	398.5	1.3064	115.4	124.6	0.926164	21	56.6	0.371025	1.878	1.608	1.594	goiter
4			left			Y	0.53	0.64	4	0.3	596.5	528.6	1.12845	138.2	156.3	0.884197	32.9	72.2	0.455679	1.772	1.431	1.414	goiter
5	F	44	right			Y	5.92	5.87	4	1.57	1032.7	540.2	1.9117	150.1	58.4	2.57021	24.8	39.7	0.624685	2.387	1.869	1.842	goiter
6	M	41	left		Y		3.62	3.7	4	8.89	654.7	177.8	3.68223	126.1	53.9	2.33952	31.4	20.2	1.55446	2.024	1.509	1.481	goiter with adenoma
7	M	44	rigt			Y	2.92	3.09	3	0.38	768.6	392	1.96071	167.8	127.2	1.31918	29.1	39.1	0.744246	1.896	1.618	1.603	goiter
8	F	49	right	FNAB	Y		1.98	2.19	4	2.82	420.2	252.4	1.66482	93.5	80	1.16875	35.9	30.9	1.16181	1.85	1.209	1.175	goiter
9	F	59	left			Y	2.74	2.9	3	4.13	362	376.4	0.961743	84	126.9	0.661939	23.2	40.7	0.570025	1.815	1.364	1.339	goiter
10	F	42	right			Y	2.17	2.02	4	1.68	2086.3	609.4	3.42353	316.8	139	2.27914	88.2	51.1	1.72603	2.382	1.632	1.593	goiter
11	F	40	right			Y	3.4	3.51	4	6	1932	411.3	4.6973	377	137.9	2.73387	63.4	59.8	1.0602	2.039	1.746	1.73	goiter
12	F	49	left			Y	1.93	1.75	3	1.03	1459	543.6	2.68396	294.4	184.4	1.59653	85.1	76.3	1.11533	1.97	1.456	1.429	goiter
13			left			Y	3.2	3.28	3	2.53	662.5	543.6	1.21873	143.5	184.4	0.7782	36.8	76.3	0.482307	1.895	1.442	1.419	goiter
14			right			Y	3.14	3.68	3	0.69	1100.6	543.6	2.02465	178.3	184.4	0.96692	19.6	76.3	0.256881	2.263	2.019	2.007	goiter
15	M	56	right	FNAB	Y		0.67	0.83	4	0.29	245.4	179.9	1.36409	69.8	61.8	1.12945	12.8	19.6	0.653061	2.089	1.473	1.469	goiter
16	M	55	left			Y	2.87	2.93	4	0.45	811.8	293.6	2.76499	91.9	72.3	1.27109	16.2	17.3	0.936416	2.807	1.984	1.94	goiter
17	F	35	right		Y		2.63	2.72	4	4.64	867.5	311.3	2.7867	153.3	61.7	2.4846	52	26.5	1.96226	2.187	1.415	1.375	goiter with adenoma
18	M	52	right			Y	1.8	2.04	4	0.59	703.9	264.4	2.66225	105.9	94.3	1.12301	22.3	24	0.929167	2.421	1.728	1.691	goiter with adenoma
19	F	43	left			Y	1.38	1.39	3	2.06	928.6	445.1	2.08627	138.6	74.2	1.86792	33.8	29	1.16552	2.318	1.648	1.613	goiter
20	F	44	right			Y	2.3	2.4	4	3.55	837	354.3	2.3624	249.9	156.7	1.59477	78.8	45.5	1.73187	1.517	1.189	1.172	goiter with HT
21			left			Y	0.8	0.7	4	0.72	499.1	354.3	1.40869	192.9	156.7	1.23101	43.7	45.5	0.96044	1.163	1.216	1.219	goiter with HT
22	F	52	right			Y	1.73	1.64	4	2.3	861	517.3	1.66441	74.2	127.7	0.581049	26.2	60.5	0.433058	3.073	1.744	1.629	goiter
23			right			Y	0.4	0.5	4	0.38	561.7	391.7	1.43401	109.7	95.5	1.14869	28.7	34	0.844118	2.147	1.393	1.348	goiter
24	F	32	right		Y		3.89	3.87	4	8.7	255	219.9	1.15962	39.8	61.8	0.644013	14.5	40.6	0.357143	2.346	1.578	1.537	goiter
25	F	46	right		Y		3.04	2.84	4	0.38	896.2	342	2.62047	133.8	110	1.21636	38.8	43.2	0.898148	1.091	0.934	0.925	goiter
26	F	47	left			Y	1.14	1.34	4	0.84	933.5	400.1	2.33317	393.4	73.2	5.37432	145.7	21.5	6.77674	0.993	0.979	0.979	nodular HT
27			left			Y	0.54	0.63	4	0.28	583	400.1	1.45714	263.4	73.2	3.59836	83.8	21.5	3.89767	1.446	1.287	1.279	nodular HT
28			left			Y	0.61	0.88	4	0.4	369.5	368.9	1.00163	126.7	71.6	1.76955	28.5	34.8	0.818966	1.223	0.99	0.978	nodular HT
29	F	44	left		Y		0.98	0.87	3	0.51	361	258.7	1.39544	138	87.6	1.57534	53.8	21.6	2.49074	2.053	1.499	1.47	goiter with HT
30	M	60	left			Y	3.54	3.27	2	0.45	162.8	316.8	0.513889	46.6	113.9	0.409131	15.6	38.1	0.409449	1.562	1.146	1.124	goiter
31	M	28	left			Y	0.85	0.98	4	0.26	438.6	435.8	1.00642	222.1	202.1	1.09896	112.2	90.4	1.24115	0.856	0.701	0.693	goiter with HT
32	F	61	right		Y		2.24	2.35	3	3.68	504.2	296.5	1.70051	70.1	55	1.27455	11.9	19.4	0.613402	2.466	1.822	1.788	goiter with HT and adenoma
33			right		Y		1.06	1.17	2	0.79	649.6	296.5	2.19089	227.4	55	4.13455	69.1	19.4	3.56186	1.352	1.133	1.121	goiter with HT and adenoma
34	F	43	right			Y	1.87	1.98	4	2.66	819.4	174.6	4.69301	131.6	53.3	2.46904	34.9	18.8	1.85638	2.274	1.577	1.539	goiter with adenoma
35	F	55	isthmus	FNAB	Y		2.77	2.77	3	4.4	683.3	490.3	1.39364	121.6	176.1	0.690517	28.3	66.3	0.426848	2.167	1.544	1.522	goiter
36	F	58	right			Y	7.78	8.54	4	10.31	1003	312.8	3.20652	269.1	80.8	3.33045	98	27.3	3.58974	1.701	1.204	1.177	goiter
37			right			Y	2.9	3.13	4	2.61	382.9	312.8	1.2241	67.4	80.8	0.834158	12.6	27.3	0.461538	2.176	1.694	1.669	goiter with adenoma
38			left			Y	10.2	10.2	4	1.03	523.8	312.8	1.67455	111.9	80.8	1.3849	29.5	27.3	1.08059	1.914	1.39	1.362	goiter
39	F	70	left			Y	0.5	0.74	3	0.43	531.2	464.3	1.14409	106.7	145.9	0.731323	35.3	30.9	1.14239	2.019	1.36	1.325	goiter
40			left			Y	0.81	0.8	3	0.51	895	464.3	1.92763	131.5	145.9	0.901302	25	30.9	0.809061	2.3	1.75	1.721	goiter
41			right			Y	0.97	0.95	4	0.89	430.6	464.3	0.927418	30.8	145.9	0.211103	11.8	30.9	0.381877	1.975	1.448	1.42	goiter
42	F	34	right			Y	1.4	1.38	4	1.21	1017.9	383.1	2.65701	222	174.2	1.2744	67.2	69.5	0.966906	1.899	1.366	1.338	goiter with adenoma
43	F	73	left			Y	0.99	0.96	4	0.85	399.4	271.6	1.47054	75.9	51.4	1.47665	16.5	26.2	0.629771	2.019	1.567	1.543	goiter
44	F	49	rignt	FNAB	Y		0.81	0.7	4	0.64	293.1	319.8	0.91651	66.5	60.4	1.10099	24.1	18.1	1.33149	2.135	1.252	1.22	goiter
45	F	65	rignt		Y		0.67	0.6	3	0.26	254.7	251	1.01474	39.3	69.4	0.566282	17	21.8	0.779817	2.331	1.329	1.276	goiter
46			rignt		Y		0.99	0.65	3	0.4	126.5	235	0.538298	34.9	48.1	0.725572	24.8	17.7	1.40113	1.707	0.848	0.803	goiter
47	F	52	rignt		Y		0.51	0.35	4	0.26	264.8	404.6	0.654474	90.8	133.2	0.681682	33.6	48	0.7	1.325	1.02	1.003	goiter
48	F	62	rignt			Y	4.28	3.6	4	1.89	409	176.5	2.31728	74.4	63.8	1.16614	20.2	15.3	1.32026	2.217	1.496	1.462	goiter
49	F	53	rignt			Y	2.6	2.41	4	0.26	370.8	296.4	1.25101	79.4	61.4	1.29316	24.1	17.2	1.40116	1.919	1.373	1.344	goiter
50	F	29	left			Y	3.56	3.2	4	5.89	506.2	226.4	2.23587	139.3	83.6	1.66627	45.4	26.7	1.70037	1.606	1.202	1.181	goiter with adenoma
51	F	19	left			Y	2.02	2.31	4	0.26	305.1	179.1	1.70352	49	39.7	1.23426	15.9	11.1	1.43243	2.272	1.455	1.412	goiter
52	F	44	right			Y	1.58	1.67	4	0.26	999.9	430.8	2.32103	251.8	148.5	1.69562	73.3	50.9	1.44008	1.718	1.308	1.287	goiter with adenoma
53	F	37	left			Y	4.08	4.44	4	1.94	674.9	135	4.99926	89.8	40.4	2.22277	18.7	15.8	1.18354	2.733	1.768	1.733	goiter
54	F	56	left		Y		3.94	4.1	3	0.74	357.2	127.1	2.81039	61.2	36.2	1.69061	18.9	13.2	1.43182	2.169	1.443	1.404	goiter
55	F	66	right			Y	2.92	2.44	4	4.42	586.2	390.3	1.50192	122	103.6	1.17761	31.7	36	0.880556	1.948	1.449	1.422	goiter
56	F	39	left		Y		3.1	2.92	4	4.89	710.8	145	4.90207	132.7	39	3.40256	36.7	21.1	1.73934	2.036	1.477	1.448	goiter with adenoma
57			right		Y		0.93	0.94	4	0.51	230	145	1.58621	44.3	39	1.1359	16.4	21.1	0.777251	2.066	1.257	1.214	goiter
58			right		Y		0.62	0.61	4	0.23	325.8	145	2.2469	57.4	39	1.47179	15.9	21.1	0.753555	2.096	1.463	1.429	goiter
59	F	64	left			Y	0.4	0.46	2	6.65	351.2	185.5	1.89326	83.2	33	2.52121	28.9	16.8	1.72024	2.012	1.214	1.172	goiter with adenoma
60	F	62	right			Y	3.4	3.3	4	1.06	529	171.7	3.08096	73.3	68	1.07794	18.2	22.5	0.808889	2.467	1.644	1.6	goiter
61			right			Y	1.52	1.39	4	1.1	302.1	117.8	2.56452	61.9	28.6	2.16434	24	20.8	1.15385	1.946	1.227	1.189	goiter
62	F	37	right		Y		2.78	3.1	3	4.4	364.3	265.2	1.37368	106.3	74.2	1.43261	37.7	40.6	0.928571	1.514	1.104	1.083	goiter

## Sheet: PTC
N.	Gender	Age	Location	FNAB	US-TIRADS≥4a	US-TIRADS = 2-3	DWI-MTD （mm）	Pathological MTD（mm）	Imaging quality	Lesion ROI（cm2）	Lesion SI（b=0）	Normal thyroid gland SI（b=0）	SIRb0	Lesion SI （b=800）	Normal thyroid gland SI（b=800）	SIRb800	Lesion SI（b=2000）	Normal thyroid gland SI（b=2000）	SIR（b=2000）	ADCb0-800	ADCb0-2000	ADCb0-800-2000	Pathologic findings	CKAE1/AE3	CK19	Galectin3	MC	CD56	Calcitonin	BRAFV600E	P53	Ki67(%)
1	F	44	left		Y		12.3	7	3	1.04	164.4	221.4	0.742547	143	69.6	2.0546	13.1	15.3	0.856209	1.669	1.184	1.012	PTC（PTMC） with HT	N	3+	3+	3+	-	-	+	1+	3
2	F	42	left		Y		19.3	20	4	2.66	849.3	380.8	2.2303	357.5	95.3	3.75131	173.7	29.7	5.84848	1.151	0.836	0.816	PTC	N	3+	3+	2+	-	-	N	1+	3-8
3	F	28	left		Y		19.1	13	4	2.49	582.4	465.9	1.25005	235.8	110.2	2.13975	64.6	40.5	1.59506	1.187	1.109	1.105	PTC	N	3+	3+	3+	-	-	+	-	3
4			left		Y		5	3	4	0.32	433.7	439.1	0.987702	149.1	79.4	1.87783	53.8	30.7	1.75244	1.408	1.06	1.042	PTC（PTMC）	N	3+	3+	3+	-	-	+	-	3
5	F	43	right		Y		8	10	4	0.36	507.8	537.6	0.944568	254.5	229.3	1.1099	106.5	100.8	1.05655	0.871	0.843	0.842	PTC（PTMC） with HT	N	3+	3+	3+	-	-	-	1+	5
6	F	41	isthmus	FNAB	Y		7.7	9	3	0.5	507	412.1	1.23028	264	73.7	3.58209	93.2	22.1	4.21719	0.804	0.842	0.845	PTC（PTMC）	N	3+	2+	3+	-	N	N	1+	4
7			right	FNAB	Y		12	11	3	0.89	606.3	412.1	1.47124	263.8	73.7	3.57938	76.8	22.1	3.47511	1.028	1.037	1.038	PTC	N	3+	2+	3+	-	N	N	1+	4
8	F	23	right		Y		24.5	30	4	3.19	975.4	406.8	2.39774	292.9	118	2.4822	190.8	34	5.61176	1.505	0.818	0.782	PTC	N	3+	3+	3+	1+	N	N	2+	5
9	F	61	left		Y		4.7	6	3	0.18	292.8	317	0.923659	143	81.9	1.74603	38	20.8	1.82692	0.904	1.129	0.673	PTC（PTMC）	3+	3+	2+	2+	1+	N	+	2+	3
10			isthmus		Y		22.4	22	4	1.54	325.6	212.6	1.53151	142.2	35.2	4.03977	60.4	13.5	4.47407	1.015	0.83	0.821	PTC	3+	3+	2+	2+	1+	N	+	2+	3
11	F	52	left			Y	13.65	15	4	1.38	730.1	517.3	1.41137	185.1	127.7	1.44949	94.3	60.5	1.55868	1.693	1.031	0.996	PTC	N	3+	1+	3+	2+	-	N	2+	2
12	M	54	left	FNAB	Y		8.6	7	4	0.32	634.5	510.6	1.24266	274.1	194	1.41289	163.6	56.8	2.88028	1.041	0.677	0.659	PTC（PTMC）
13	F	59	right	FNAB	Y		4.53	5	3	0.43	196.1	348.2	0.563182	208.3	96.3	2.16303	83.3	30.8	2.70455	1.089	0.985	0.884	PTC（PTMC）	N	3+	3+	3+	-	N	N	1+	2
14	F	47	left	FNAB	Y		10	10	4	1.02	369.8	309.4	1.19522	110.3	87.5	1.26057	55.6	25.5	2.18039	1.531	0.937	0.905	PTC（PTMC） with HT	N	3+	3+	3+	1+	N	N	1+	3
15	M	28	right	FNAB	Y		45.51	30	4	0.79	548.9	435.8	1.25952	238.1	202.1	1.17813	123.9	90.4	1.37058	1.042	0.746	0.731	PTC with HT	N	3+	+/-	3+	1+	N	-	1+	5
16	F	43	left		Y		6.1	8	4	0.45	225.2	174.6	1.28981	77.8	53.3	1.45966	43.9	18.8	2.33511	1.336	0.831	0.804	PTC（PTMC） with HT	N	3+	-	3+	-	N	N	-	2
17	M	25	left		Y		4	3	3	0.26	286.4	319.2	0.897243	88.1	108.6	0.811234	39.5	45.6	0.866228	1.544	1.046	1.02	PTC（PTMC）	N	3+	1+	3+	-	N	N	-	3
18			right		Y		3	3	3	0.11	608.8	319.2	1.90727	221.6	108.6	2.04052	102.8	45.6	2.25439	1.392	0.909	0.884	PTC（PTMC）	N	3+	1+	3+	-	N	N	-	3
19	F	62	left		Y		18	15	3	1.34	573.7	265.8	2.15839	186.1	30.3	6.14191	91	14.9	6.10738	1.391	0.937	0.914	PTC	N	3+	2+	3+	-	-	N	3+	4
20			right		Y		15	12	3	0.79	197.3	265.8	0.742287	44.5	30.3	1.46865	20.6	14.9	1.38255	1.86	1.124	1.085	PTC	N	3+	2+	3+	-	-	N	N	N
21	F	70	isthmus		Y		15	8	4	1.51	650.2	464.3	1.40039	210.7	145.9	1.44414	67	30.9	2.16828	1.429	1.146	1.131	PTC（PTMC）	N	3+	1+	3+	-	-	N	1+	2
22			isthmus		Y		7	5	4	0.26	588.5	464.3	1.2675	183.4	145.9	1.25703	57.5	30.9	1.86084	1.45	1.17	1.155	PTC（PTMC）	N	3+	1+	3+	-	-	N	1+	2
23			left		Y		6.5	3	4	0.38	521.3	464.3	1.12277	111.2	145.9	0.762166	42.5	30.9	1.3754	2.056	1.262	1.219	PTC（PTMC）	N	3+	1+	3+	-	+/-	N	1+	2
24	F	48	left		Y		5	6	3	0.45	460	316.5	1.4534	133.3	64.6	2.06347	80.2	35.3	2.27195	1.637	0.897	0.857	PTC（PTMC） with HT	N	3+	1+	2+	-	N	-	1+	3
25			right		Y		4	5	3	0.26	367.5	316.5	1.16114	143.9	64.6	2.22755	73.3	35.3	2.07649	1.173	0.813	0.794	PTC（PTMC） with HT	N	3+	1+	3+	-	N	-	1+	2
26	F	56	left		Y		16.6	10	4	2.32	576.7	352.1	1.63789	199.1	79.8	2.49499	91.4	38	2.40526	1.285	0.916	0.896	PTC（PTMC） with HT	N	3+	3+	3+	-	N	N	1+	2-3
27			left		Y		17	20	4	2.59	670.6	228.9	2.92966	201.8	62.7	3.2185	63	19	3.31579	1.48	1.175	1.158	PTC with HT	N	3+	3+	3+	-	N	N	1+	2-3
28			right		Y		9	5	4	0.87	466.6	311.4	1.49839	104.4	46.4	2.25	36.2	24.1	1.50207	1.879	1.227	1.193	PTC（PTMC） with HT	N	3+	3+	3+	-	N	N	1+	2-3
29	F	49	isthmus		Y		14	11	4	1.19	392.7	232.5	1.68903	183.1	63.7	2.87441	94.3	23.5	4.01277	0.997	0.742	0.729	PTC with HT	N	3+	3+	3+	1+	-	+	1+	2
30	F	37	right		Y		6	4	4	0.3	768.1	633.6	1.21228	331.8	229.6	1.44512	162.3	65.1	2.49309	1.078	0.806	0.791	PTC（PTMC） with HT	N	3+	2+	3+	1+	N	N	2+	8
31			left		Y		6.7	5	4	0.43	618.8	733.7	0.843396	203.2	128.9	1.57642	122.5	57.2	2.14161	1.517	0.877	0.843	PTC（PTMC） with HT	N	3+	2+	3+	1+	N	N	2+	8
32			left		Y		3	3	2	0.11	385.6	293	1.31604	157.2	97.9	1.60572	60.8	35.8	1.69832	1.132	0.931	0.921	PTC（PTMC） with HT	N	3+	2+	3+	1+	N	N	2+	8
33	M	68	left		Y		10	11	2	0.79	185.6	156.2	1.18822	82.7	47.8	1.73013	50.3	18	2.79444	1.06	0.681	0.663	PTC	N	3+	-/+	3+	-	N	N	1+	3
34	F	52	left		Y		8.38	10	4	0.53	201.8	292.5	0.689915	100.1	128.8	0.777174	50.4	31.7	1.58991	0.85	0.659	0.652	PTC（PTMC） with HT	N	3+	2+	3+	-	N	N	1+	3
35			right		Y		5	6	4	0.26	610	363.7	1.67721	163.8	102.2	1.60274	72.8	47.5	1.53263	1.663	1.071	1.04	PTC（PTMC） with HT	N	3+	1+	3+	-	N	N	1+	2
36	M	43	right		Y		11	13	4	0.89	181.7	184.9	0.982693	57.9	47.5	1.21895	32.2	18.7	1.72193	1.467	0.908	0.878	PTC	N	3+	1+	1+	-	N	N	1+	4
37	F	33	left		Y		6.5	5	4	0.6	551.4	331	1.66586	235.6	95.1	2.47739	143.1	39.4	3.63198	1.148	0.707	0.684	PTC（PTMC）	N	3+	2+	3+	1+	N	N	2+	5
38	F	42	left		Y		8	10	4	0.79	285.2	297.8	0.95769	111.4	119.3	0.93378	37.1	31.2	1.1891	1.197	1.017	1.008	PTC（PTMC）	N	3+	2+	3+	-	N	N	-	﹤ 1
39			right		Y		9.5	10	4	0.85	386.8	517.9	0.746862	140.3	162.6	0.862854	27.3	19.9	1.37186	1.298	1.122	1.113	PTC（PTMC）	N	3+	2+	3+	-	N	N	-	﹤ 2
40	F	48	left	FNAB	Y		14	18	4	1.32	185	140	1.32143	45	21.6	2.08333	18.6	12.1	1.53719	1.807	1.128	1.093	PTC	N	3+	3+	3+	-	-	N	1+	2
41	F	44	left		Y		8	10	4	0.26	440.8	354.3	1.24414	123.8	79.7	1.55332	85	51.5	1.65049	1.657	0.873	0.832	PTC（PTMC）	N	3+	1+	3+	-	-	N	2+	3
42	F	32	left	FNAB	Y		7.5	8	4	0.47	283.4	238.2	1.18976	120.6	120.6	1	54.4	23.4	2.32479	1.145	0.906	0.893	PTC（PTMC）	N	3+	2+	3+	-	-	N	1+	2
43	F	39	right		Y		7.6	7	4	0.4	664.4	512.3	1.2969	206.6	151.9	1.36011	79.7	61.3	1.30016	1.449	1.053	1.033	PTC（PTMC）	N	3+	1+	3+	-	-	N	1+	2
44	M	57	left	FNAB	Y		23	30	2	3.4	148.8	85.1	1.74853	57.2	21.7	2.63594	29.2	11.8	2.47458	1.251	0.813	0.79	PTC	N	3+	2+	1+	-	-	N	1+	3
45	F	56	right		Y		11	12	3	1.22	124.6	127.1	0.98033	56.1	36.2	1.54972	26.1	13.2	1.97727	0.971	0.759	0.748	PTC	N	3+	2+	2+	-	N	N	2+	3
46	F	43	left		Y		12.2	10	4	0.99	212.7	160.8	1.32276	97.2	73.8	1.31707	51.4	27.5	1.86909	1	0.73	0.716	PTC（PTMC）	N	2+	2+	2+	1+	N	+	1+	8
47	F	31	right		Y		19.6	20	4	2.21	521.2	286	1.82238	193.6	123	1.57398	87.6	44.2	1.9819	1.23	0.889	0.872	PTC	N	3+	2+	2+	-	-	N	1+	5-8
48	M	47	left		Y		9.9	8	2	0.46	49.9	49.6	1.00605	23	12.5	1.84	14.2	11.7	1.21368	0.939	0.585	0.566	PTC（PTMC）	N	3+	2+	2+	1+	N	N	1+	3-5
49	F	34	right		Y		12.8	14	4	0.83	389	207.8	1.87199	196.3	82.5	2.37939	86.4	29.4	2.93878	0.864	0.775	0.768	PTC	N	3+	3+	3+	-	N	N	1+	3
50	M	42	left		Y		10.5	10	3	0.81	150.6	133.8	1.12556	57.1	27.5	2.07636	26.8	16.1	1.6646	1.199	0.841	0.822	PTC（PTMC）	N	3+	3+	3+	1+	N	N	2+	2
51	F	45	left		Y		8.3	13	4	0.63	217.6	209.7	1.03767	84.4	61.4	1.37459	41.5	24.2	1.71488	1.429	0.799	0.782	PTC	N	3+	2+	-	1+	N	N	-	1
52	F	68	isthmus		Y		4.4	5	4	0.25	192.3	219.1	0.877681	66.9	63.8	1.04859	31.8	27.1	1.17343	1.29	0.853	0.83	PTC（PTMC）	N	3+	1+	2+	-	N	N	1+	2

## Sheet: Benign nodules (Reevaluated)
N.	Gender	Age	Location	Lesion SI（b=0）	Normal thyroid gland SI（b=0）	SIRb0	Lesion SI （b=800）	Normal thyroid gland SI（b=800）	SIRb800	Lesion SI（b=2000）	Normal thyroid gland SI（b=2000）	SIRb2000	ADCb0-800	ADCb0-2000	ADCb0-800-2000	Pathologic findings
1	F	42	left	1124.5	480.3	2.34125	153.5	164.9	0.930867	27.9	41.9	0.665871	2.479	1.843	1.809	goiter
2	F	80	right	1823.7	526.6	3.46316	281.5	97.2	2.89609	174.9	47.2	3.70551	2.356	1.191	1.129	goiter
3	F	53	right	566.4	395.1	1.43356	118.5	112.9	1.0496	21.4	55.4	0.386282	1.955	1.632	1.615	goiter
4			left	632.6	361.8	1.74848	136.7	121.7	1.12325	31.8	44.3	0.717833	1.877	1.482	1.461	goiter
5	F	44	right	635.6	513.1	1.23874	136.1	75.7	1.79789	29.2	43.4	0.672811	2.383	1.752	1.719	goiter
6	M	41	left	699.8	189.6	3.69093	125.9	65.1	1.93395	28.1	23	1.22174	2.126	1.627	1.601	goiter with adenoma
7	M	44	rigt	768.6	453	1.69669	167.8	153.3	1.09459	29.1	57.8	0.50346	1.896	1.618	1.603	goiter
8	F	49	right	427.2	248.9	1.71635	91	71.1	1.27989	35.5	25.8	1.37597	1.908	1.223	1.187	goiter
9	F	59	left	370	104.2	3.55086	83.2	18.9	4.40212	21.5	7.4	2.90541	1.852	1.409	1.385	goiter
10	F	42	right	2064.7	585.3	3.52759	308.4	130.9	2.356	84.3	49.4	1.70648	2.407	1.664	1.625	goiter
11	F	40	right	1743.8	420.3	4.14894	335.9	144.3	2.32779	57.7	65.9	0.875569	2.069	1.785	1.77	goiter
12	F	49	left	1448.5	529.6	2.73508	326	178.3	1.82838	103.2	66.9	1.5426	1.853	1.364	1.338	goiter
13			left	705.4	406.4	1.73573	154.2	117.1	1.31682	36.9	32.2	1.14596	1.874	1.474	1.453	goiter
14			right	990.1	562.7	1.75955	174.8	189	0.924868	20.2	85.2	0.237089	2.135	1.941	1.931	goiter
15	M	56	right	258.9	201.7	1.28359	70.5	52	1.35577	14.2	15.4	0.922078	1.616	1.488	1.439	goiter
16	M	55	left	638.4	301.3	2.11882	85.5	68.5	1.24818	18.2	14.9	1.22148	2.592	1.775	1.732	goiter
17	F	35	right	867.5	310.9	2.79029	153.3	60	2.555	52	25.7	2.02335	2.187	1.415	1.375	goiter with adenoma
18	M	52	right	747.5	350.1	2.1351	108.8	108.6	1.00184	20.9	37.6	0.555851	2.466	1.762	1.725	goiter with adenoma
19	F	43	left	1050.5	443	2.37133	144.7	68.7	2.10626	31.4	26.4	1.18939	2.45	1.75	1.713	goiter
20	F	44	right	994.8	424.3	2.34457	268.5	167.7	1.60107	74.4	64.1	1.16069	1.625	1.302	1.285	goiter with HT
21			left	572.8	376.5	1.52138	178	157	1.13376	41.5	47	0.882979	1.443	1.314	1.307	goiter with HT
22	F	52	right	872.7	566.1	1.5416	74.4	119.8	0.621035	26.5	46.8	0.566239	3.088	1.744	1.673	goiter
23			right	605.4	401.8	1.50672	117.2	94	1.24681	26.2	23.6	1.11017	2.069	1.578	1.553	goiter
24	F	32	right	278.2	217.2	1.28085	40.8	58.8	0.693878	14.3	46.3	0.308855	2.344	1.451	1.404	goiter
25	F	46	right	982	316.7	3.10073	140	118.2	1.18443	40.4	38.2	1.05759	2.425	1.613	1.57	goiter
26	F	47	left	822.3	404.1	2.03489	337.9	109.6	3.08303	118.9	26.6	4.46992	1.137	0.985	0.977	nodular HT
27			left	506.1	375.6	1.34744	159.1	72.7	2.18845	33.7	24.3	1.38683	1.642	1.373	1.358	nodular HT
28			left	458.8	365	1.25699	182.6	112.1	1.6289	66.6	30.8	2.16234	1.156	0.969	0.959	nodular HT
29	F	44	left	365.9	253.3	1.44453	160.6	86.2	1.86311	24.1	15.4	1.56494	1.023	0.863	0.854	goiter with HT
30	M	60	left	166.6	293.2	0.568213	44.7	81	0.551852	15.5	31.6	0.490506	1.662	1.178	1.152	goiter
31	M	28	left	426.9	454.1	0.940101	205.8	192.5	1.06909	100.9	87.2	1.15711	0.91	0.746	0.737	goiter with HT
32	F	61	right	549.6	296.5	1.85363	74.3	55	1.35091	12	19.4	0.618557	2.53	1.884	1.85	goiter with HT and adenoma
33			right	684.9	652.5	1.04966	243.6	162.1	1.50278	71.3	35.6	2.00281	1.291	1.149	1.142	goiter with HT and adenoma
34	F	43	right	906.2	301.5	3.00564	133.5	107.7	1.23955	34	64.3	0.528771	2.392	1.656	1.617	goiter with adenoma
35	F	55	isthmus	737.3	562.3	1.31122	133.1	204.8	0.649902	30.5	74	0.412162	2.156	1.572	1.541	goiter
36	F	58	right	1025.4	317.6	3.22859	302.7	90.5	3.34475	118.7	27.9	4.25448	1.554	1.12	1.097	goiter
37			right	375.7	310.2	1.21115	66.2	92.4	0.71645	12.4	26.3	0.471483	2.173	1.692	1.667	goiter with adenoma
38			left	705.1	320.8	2.19794	142.3	91.8	1.55011	32.9	29.4	1.11905	2.021	1.526	1.499	goiter
39	F	70	left	544.2	505	1.07762	104.8	95.9	1.09281	34.1	43.2	0.789352	2.058	1.39	1.354	goiter
40			left	976	533.7	1.82874	138.1	124.9	1.10568	25.4	47.7	0.532495	2.393	1.811	1.78	goiter
41			right	547.8	277.8	1.97192	89.9	87.9	1.02275	22.1	42.4	0.521226	1.428	1.586	1.552	goiter
42	F	34	right	1077.5	507.2	2.12441	236.8	217	1.09124	44.4	57.1	0.777583	1.887	1.612	1.598	goiter with adenoma
43	F	73	left	446.3	280.4	1.59165	82.3	83.3	0.987995	16.2	25.8	0.627907	2.088	1.651	1.628	goiter
44	F	49	rignt	324.2	278	1.16619	65	62.5	1.04	25.4	16.8	1.5119	2.028	1.293	1.255	goiter
45	F	65	rignt	275.5	200.8	1.37201	39	40.9	0.953545	14.8	17.4	0.850575	2.427	1.444	1.392	goiter
46			rignt	138.3	240.1	0.57601	30.7	48	0.639583	22.3	14.9	1.49664	1.895	0.925	0.874	goiter
47	F	52	rignt	300.2	359.2	0.835746	102.6	116.3	0.882201	30.4	35.7	0.851541	1.327	1.135	1.124	goiter
48	F	62	rignt	401.8	168.7	2.38174	74.4	54.3	1.37017	21	11.7	1.79487	2.099	1.474	1.441	goiter
49	F	53	rignt	472.4	787.8	0.599645	94.5	59.6	1.58557	28.3	20.3	1.39409	2.022	1.41	1.378	goiter
50	F	29	left	484.5	231.7	2.09107	135.6	61.7	2.19773	44.4	23.1	1.92208	1.581	1.189	1.169	goiter with adenoma
51	F	19	left	304.4	179.2	1.69866	42.4	42.6	0.995305	14.5	11.7	1.23932	2.486	1.521	1.47	goiter
52	F	44	right	974.7	438.2	2.22433	246.1	156.7	1.57052	66.9	53.3	1.25516	1.714	1.36	1.341	goiter with adenoma
53	F	37	left	749.1	130.3	5.74904	93.4	39.7	2.35264	18.3	16.2	1.12963	2.567	1.856	1.819	goiter
54	F	56	left	356.4	144.5	2.46644	60.5	37	1.63514	19.1	15.3	1.24837	2.188	1.439	1.399	goiter
55	F	66	right	611.3	390.3	1.56623	120.9	103.6	1.16699	29.6	36	0.822222	2.103	1.502	1.475	goiter
56	F	39	left	741.3	157.9	4.69474	140.9	42	3.35476	37.4	22.3	1.67713	2.035	1.504	1.476	goiter with adenoma
57			right	236.3	162.1	1.45774	47.9	60.3	0.794362	16.8	20.1	0.835821	1.949	1.252	1.215	goiter
58			right	323.8	130	2.49077	61.5	25.6	2.40234	19.3	9.7	1.98969	2.093	1.45	1.416	goiter
59	F	64	left	356.6	173.8	2.05178	73.5	30.4	2.41776	28.8	15.5	1.85806	2.059	1.216	1.175	goiter with adenoma
60	F	62	right	434.8	152.7	2.84741	62.9	59.3	1.06071	17.6	21.8	0.807339	2.41	1.565	1.52	goiter
61			right	354.3	125.8	2.81638	62.2	32.3	1.9257	22.6	21.2	1.06604	2.186	1.294	1.247	goiter
62	F	37	right	385.3	251.5	1.53201	111	74.2	1.49596	37.8	39.4	0.959391	1.529	1.134	1.113	goiter

## Sheet: PTC (Reevaluated)
N.	Gender	Age	Location	Lesion SI（b=0）	Normal thyroid gland SI（b=0）	SIRb0	Lesion SI （b=800）	Normal thyroid gland SI（b=800）	SIRb800	Lesion SI（b=2000）	Normal thyroid gland SI（b=2000）	SIRb2000	ADCb0-800	ADCb0-2000	ADCb0-800-2000	Pathologic findings
1	F	44	left	157.6	192.4	0.819127	71	40.5	1.75309	31.2	14	2.22857	1.687	1.188	1.162	PTC（PTMC） with HT
2	F	42	left	1024.6	370.2	2.76769	459.9	92.5	4.97189	224.8	28.8	7.80556	0.973	0.745	0.733	PTC
3	F	28	left	665.1	469.1	1.41782	263	133.5	1.97004	73.2	26.8	2.73134	1.092	1.114	1.112	PTC
4			left	458.4	476.2	0.962621	193.6	75.7	2.55746	71.4	31.2	2.28846	1.143	0.934	0.923	PTC（PTMC）
5	F	43	right	558.5	475.1	1.17554	243.1	203.8	1.19284	139	83.1	1.67268	1.054	0.703	0.685	PTC（PTMC） with HT
6	F	41	isthmus	470.5	342.5	1.37372	219.5	57	3.85088	76.5	17.9	4.27374	0.97	0.916	0.913	PTC（PTMC）
7			right	564.5	407.7	1.3846	220.3	77.7	2.83526	61.9	31.5	1.96508	1.187	1.114	1.11	PTC
8	F	23	right	1090.8	391	2.78977	313.9	120.2	2.61148	177.5	33.3	5.33033	1.536	0.916	0.883	PTC
9	F	61	left	255.6	325.5	0.785253	123.6	102.6	1.20468	41	32.2	1.27329	0.957	0.891	0.843	PTC（PTMC）
10			isthmus	334.4	232.4	1.4389	142.8	37.9	3.76781	60.2	11.8	5.10169	1.84	1.169	1.134	PTC
11	F	52	left	833.9	571.8	1.45838	203.2	116.2	1.74871	129.1	51.2	2.52148	1.779	0.927	0.882	PTC
12	M	54	left	656.7	485.4	1.3529	274	168.9	1.62226	157.6	53.1	2.96798	1.076	0.714	0.695	PTC（PTMC）
13	F	59	right	472.3	377.1	1.25245	194	137.7	1.40886	80.5	52.8	1.52462	1.125	0.884	0.872	PTC（PTMC）
14	F	47	left	325.7	304	1.07138	114.2	91.3	1.25082	60.3	24.1	2.50207	1.274	0.824	0.799	PTC（PTMC） with HT
15	M	28	right	554.7	441.7	1.25583	205.2	210.4	0.975285	115	105.3	1.09212	1.252	0.804	0.78	PTC with HT
16	F	43	left	453.2	462.1	0.98074	168.6	198.2	0.850656	83.8	62.4	1.34295	1.252	0.869	0.848	PTC（PTMC） with HT
17	M	25	left	333	350	0.951429	107.6	119.3	0.901928	51.3	53.7	0.955307	1.447	0.8	0.729	PTC（PTMC）
18			right	574.6	364	1.57857	198.7	76.4	2.60079	83.3	29.2	2.85274	1.414	1.01	0.989	PTC（PTMC）
19	F	62	left	613.4	391.6	1.56639	191	50	3.82	97.1	22.3	4.35426	1.447	0.918	0.899	PTC
20			right	195.7	279.7	0.699678	53.9	24.5	2.2	21.3	16	1.33125	1.607	1.117	1.092	PTC
21	F	70	isthmus	769.6	441.8	1.74196	257.3	149	1.72685	91.6	32.2	2.84472	1.256	1.033	1.022	PTC（PTMC）
22			isthmus	625.7	587.5	1.06502	184.2	138.4	1.33092	55.4	56.4	0.98227	1.519	1.215	1.199	PTC（PTMC）
23			left	521.3	533.7	0.976766	111.2	124.9	0.890312	48.8	43.2	1.12963	2.056	1.262	1.219	PTC（PTMC）
24	F	48	left	506.1	288.2	1.75607	186.8	69.2	2.69942	81.5	34.1	2.39003	1.237	0.944	0.929	PTC（PTMC） with HT
25			right	386	283.3	1.36251	126	65.3	1.92956	70.3	72.6	0.96832	1.416	0.853	0.823	PTC（PTMC） with HT
26	F	56	left	603.9	345.7	1.74689	209.7	84.8	2.47288	97.9	44	2.225	1.262	0.892	0.873	PTC（PTMC） with HT
27			left	763.4	257.1	2.96927	225.1	94.3	2.38706	67.2	23.6	2.84746	1.511	1.223	1.208	PTC with HT
28			right	552.5	310.8	1.77767	122.4	42.8	2.85981	40.8	22.3	1.8296	1.889	1.272	1.239	PTC（PTMC） with HT
29	F	49	isthmus	404.2	217.1	1.86181	187.5	49.8	3.76506	93.4	17.3	5.39884	1.017	0.786	0.774	PTC with HT
30	F	37	right	799	476	1.67857	354	167.7	2.11091	170.3	56.3	3.02487	1.045	0.806	0.793	PTC（PTMC） with HT
31			left	642.6	733.7	0.875835	244	128.9	1.89294	141.9	57.2	2.48077	1.343	0.818	0.79	PTC（PTMC） with HT
32			left	362.1	307.4	1.17794	140.9	105.2	1.33935	54.5	36.8	1.48098	1.19	0.954	0.942	PTC（PTMC） with HT
33	M	68	left	211.7	85	2.49059	99.3	31.6	3.14241	62.4	14.2	4.39437	0.933	0.613	0.597	PTC
34	F	52	left	201	287.2	0.699861	97.2	127.1	0.764752	50.7	28.1	1.80427	0.852	0.639	0.631	PTC（PTMC） with HT
35			right	640.2	362.7	1.7651	169.7	80.5	2.10807	68.7	41.3	1.66344	1.687	1.149	1.12	PTC（PTMC） with HT
36	M	43	right	259.4	224.9	1.1534	101.6	76.3	1.33159	35.8	32.2	1.1118	1.185	0.998	0.988	PTC
37	F	33	left	524.7	331	1.5852	220.1	95.1	2.31441	136	39.4	3.45178	1.209	0.7	0.674	PTC（PTMC）
38	F	42	left	220.3	275.5	0.799637	98.2	94.1	1.04357	33.4	29.9	1.11706	1.001	0.968	0.967	PTC（PTMC）
39			right	344.6	444.1	0.775951	123.2	136	0.905882	45.7	24.8	1.84274	1.281	1.001	0.987	PTC（PTMC）
40	F	48	left	195	136.3	1.43067	46.8	22.2	2.10811	19.4	12	1.61667	1.781	1.135	1.101	PTC
41	F	44	left	500	327.1	1.52858	194.2	115.8	1.67703	63.5	33.8	1.8787	1.157	0.791	0.772	PTC（PTMC）
42	F	32	left	294.4	227.4	1.29464	85.3	57.8	1.47578	19.3	33.2	0.581325	1.058	0.803	0.79	PTC（PTMC）
43	F	39	right	641.6	461.6	1.38995	199.4	135.1	1.47594	76.4	54.5	1.40183	1.451	1.06	1.04	PTC（PTMC）
44	M	57	left	141.9	138.1	1.02752	58.2	33.2	1.75301	27	12.5	2.16	1.151	0.837	0.82	PTC
45	F	56	right	117.8	167.1	0.704967	56.7	41.3	1.37288	28.4	12.3	2.30894	0.896	0.687	0.676	PTC
46	F	43	left	223.4	160.3	1.39364	99.4	76.5	1.29935	54	26.1	2.06897	1.054	0.735	0.718	PTC（PTMC）
47	F	31	right	510.3	323.2	1.5789	194	139	1.39568	89	53.3	1.66979	1.179	0.861	0.844	PTC
48	M	47	left	57.2	47.3	1.2093	25.3	17.5	1.44571	14.1	12.2	1.15574	1.012	0.669	0.652	PTC（PTMC）
49	F	34	right	397.7	205.3	1.93717	200.9	77.7	2.58559	86.9	26.7	3.25468	0.861	0.722	0.679	PTC
50	M	42	left	161.1	135.4	1.18981	61.4	27.5	2.23273	28.4	15.9	1.78616	1.161	1.045	0.825	PTC（PTMC）
51	F	45	left	255	198.1	1.28723	95.9	56.3	1.70337	44.6	22.7	1.96476	1.655	0.955	0.918	PTC
52	F	68	isthmus	208.3	215.5	0.966589	71.6	65.2	1.09816	31.7	27.9	1.1362	1.325	0.907	0.885	PTC（PTMC）
